# Supplementary material for: The Flipped Break-Even: Re-Balancing Demand- and Supply-Side Financing of Health Centers in Cambodia
Source: Int J Environ Res Public Health. 2023 Jan 10;20(2):1228. doi: 10.3390/ijerph20021228 (PMC9858853; doi:10.3390/ijerph20021228)
Supplement: Supplementary file 1 [file ijerph-20-01228-s001.zip]

Archive with 1 entries (1 files):
- ijerph-2056944-supplementary.pdf
